# Supplementary material for: Impacts of Dual-Income Household Rate on Suicide Mortalities in Japan
Source: Int J Environ Res Public Health. 2021 May 25;18(11):5670. doi: 10.3390/ijerph18115670 (PMC8199206; doi:10.3390/ijerph18115670)
Supplement: Supplementary file 1 [file ijerph-18-05670-s001.zip]

Archive with 1 entries (1 files):
- ijerph-1234492-supplementary.pdf
